# Supplementary material for: Camelids and Cattle Are Dead-End Hosts for Peste-des-Petits-Ruminants Virus
Source: Viruses. 2019 Dec 8;11(12):1133. doi: 10.3390/v11121133 (PMC6950723; doi:10.3390/v11121133)
Supplement: Supplementary file 1 [file viruses-11-01133-s001.zip]

Archive with 3 entries (3 files):
- PCR data_PPRV cattle_trial 1.pdf
- PCR data_PPRV SAC_trial 2.pdf
- viruses-624316-supplementary.pdf
